# Supplementary material for: Therapeutic blood-brain barrier modulation and stroke treatment by a bioengineered FZD4-selective WNT surrogate in mice
Source: Nat Commun. 2023 Jun 2;14:2947. doi: 10.1038/s41467-023-37689-1 (PMC10238527; doi:10.1038/s41467-023-37689-1)
Supplement: Supplementary file 3 — Source Data [file 41467_2023_37689_MOESM3_ESM.xlsx]

## Sheet: Fig.1a
Index	Color	Sensor Location	Sensor Type	Sensor Info	Replicate Group	Baseline Loc.	Assoc. (Sample) Loc.	Sample ID	Dissoc. Loc.	Loading Well Location	Loading Sample ID	Cycle	Conc. (nM)	Response	KD (M)	KD Error	kon(1/Ms)	kon Error	kdis(1/s)	kdis Error	RMax	RMax Error	kobs(1/s)	Req	Req/Rmax(%)	Full X^2	Full R^2	SSG KD	SSG Rmax	SSG R^2
0	-14261055	B5	SA (Streptavidin)		N/A	B1	B3	F4-2 Fab	B1	B2	Bio-Fzd4-CRD 50 nM	1	333.3	0.5659	4.193e-08	3.89e-10	414500	3269	0.01738	8.493e-05	0.6187	0.0017	0.1555	0.5496	88.8	0.6085	0.9903	4.2e-08	0.6187	1
1	-14261055	C5	SA (Streptavidin)		N/A	C1	C3	F4-2 Fab	C1	C2	Bio-Fzd4-CRD 50 nM	1	111.1	0.4417	4.193e-08	3.89e-10	414500	3269	0.01738	8.493e-05	0.6187	0.0017	0.06344	0.4492	72.6	0.6085	0.9903	4.2e-08	0.6187	1
2	-14261055	D5	SA (Streptavidin)		N/A	D1	D3	F4-2 Fab	D1	D2	Bio-Fzd4-CRD 50 nM	1	37	0.2778	4.193e-08	3.89e-10	414500	3269	0.01738	8.493e-05	0.6187	0.0017	0.03274	0.2902	46.9	0.6085	0.9903	4.2e-08	0.6187	1
3	-14261055	E5	SA (Streptavidin)		N/A	E1	E3	F4-2 Fab	E1	E2	Bio-Fzd4-CRD 50 nM	1	12.4	0.1357	4.193e-08	3.89e-10	414500	3269	0.01738	8.493e-05	0.6187	0.0017	0.0225	0.1408	22.8	0.6085	0.9903	4.2e-08	0.6187	1
4	-14261055	F5	SA (Streptavidin)		N/A	F1	F3	F4-2 Fab	F1	F2	Bio-Fzd4-CRD 50 nM	1	4.12	0.0539	4.193e-08	3.89e-10	414500	3269	0.01738	8.493e-05	0.6187	0.0017	0.01909	0.0553	8.9	0.6085	0.9903	4.2e-08	0.6187	1
5	-14261055	G5	SA (Streptavidin)		N/A	G1	G3	F4-2 Fab	G1	G2	Bio-Fzd4-CRD 50 nM	1	1.37	0.0211	4.193e-08	3.89e-10	414500	3269	0.01738	8.493e-05	0.6187	0.0017	0.01795	0.0196	3.2	0.6085	0.9903	4.2e-08	0.6187	1

## Sheet: Fig.1b
Index	Color	Sensor Location	Sensor Type	Sensor Info	Replicate Group	Baseline Loc.	Assoc. (Sample) Loc.	Sample ID	Dissoc. Loc.	Loading Well Location	Loading Sample ID	Cycle	Conc. (nM)	Response	KD (M)	KD Error	kon(1/Ms)	kon Error	kdis(1/s)	kdis Error	RMax	RMax Error	kobs(1/s)	Req	Req/Rmax(%)	Full X^2	Full R^2	SSG KD	SSG Rmax	SSG R^2
0	-16776961	A2	SA (Streptavidin)		N/A	A4	A6	L6-F4-2	A9	A2	Bio-Fzd4-CRD 50 nM	1	200	1.4399	<1.0E-12	4.6e-11	51100	180.2	<1.0E-07		1.8779	0.0034	0.01022	1.8779	100	0.1434	0.9998	<1.0E-12	0	0
1	-16776961	B2	SA (Streptavidin)		N/A	B4	B6	L6-F4-2	B9	B2	Bio-Fzd4-CRD 50 nM	1	66.7	0.7335	<1.0E-12	4.6e-11	51100	180.2	<1.0E-07		1.9164	0.0058	0.003407	1.9164	100	0.1434	0.9998	<1.0E-12	0	0
2	-16776961	C2	SA (Streptavidin)		N/A	C4	C6	L6-F4-2	C9	C2	Bio-Fzd4-CRD 50 nM	1	22.2	0.3055	<1.0E-12	4.6e-11	51100	180.2	<1.0E-07		2.0024	0.0074	0.001135	2.0024	100	0.1434	0.9998	<1.0E-12	0	0
3	-16776961	D2	SA (Streptavidin)		N/A	D4	D6	L6-F4-2	D9	D2	Bio-Fzd4-CRD 50 nM	1	7.41	0.0741	<1.0E-12	4.6e-11	51100	180.2	<1.0E-07		1.3465	0.0082	0.0003785	1.3465	100	0.1434	0.9998	<1.0E-12	0	0
4	-16776961	E2	SA (Streptavidin)		N/A	E4	E6	L6-F4-2	E9	E2	Bio-Fzd4-CRD 50 nM	1	2.47	0.0214	<1.0E-12	4.6e-11	51100	180.2	<1.0E-07		1.2921	0.0197	0.0001262	1.2921	100	0.1434	0.9998	<1.0E-12	0	0
5	-16776961	F2	SA (Streptavidin)		N/A	F4	F6	L6-F4-2	F9	F2	Bio-Fzd4-CRD 50 nM	1	0.823	0.028	<1.0E-12	4.6e-11	51100	180.2	<1.0E-07		4.3921	0.0594	4.206e-05	4.3921	100	0.1434	0.9998	<1.0E-12	0	0
6	-16776961	G2	SA (Streptavidin)		N/A	G4	G6	L6-F4-2	G9	G2	Bio-Fzd4-CRD 50 nM	1	0.2743	0.0241	<1.0E-12	4.6e-11	51100	180.2	<1.0E-07		12.4318	0.1773	1.402e-05	12.4318	100	0.1434	0.9998	<1.0E-12	0	0

## Sheet: Fig.1c
Index	Color	Sensor Location	Sensor Type	Sensor Info	Replicate Group	Baseline Loc.	Assoc. (Sample) Loc.	Sample ID	Dissoc. Loc.	Loading Well Location	Loading Sample ID	Cycle	Conc. (nM)	Response
0	-14261055	A1	AHC		N/A	A3	A4	Fzd1	A6	A2	L6-F4-2	1	200	0.0099
1	-3721216	B1	AHC		N/A	B3	B4	Fzd2	B6	B2	L6-F4-2	1	200	0.0079
2	-12144190	C1	AHC		N/A	C3	C4	Fzd3	C6	C2	L6-F4-2	1	200	0.0069
3	-8992723	D1	AHC		N/A	D3	D4	Fzd4	D6	D2	L6-F4-2	1	200	0.2183
4	-1264826	E1	AHC		N/A	E3	E4	Fzd5	E6	E2	L6-F4-2	1	200	-0.003
5	-4545552	A2	AHC		N/A	A3	A5	Fzd6	A6	A2	L6-F4-2	1	200	0.0146
6	-14513767	B2	AHC		N/A	B3	B5	Fzd7	B6	B2	L6-F4-2	1	200	0.0128
7	-363184	C2	AHC		N/A	C3	C5	Fzd8	C6	C2	L6-F4-2	1	200	0.0119
8	-6631722	D2	AHC		N/A	D3	D5	Fzd9	D6	D2	L6-F4-2	1	200	0.008
9	-14789540	E2	AHC		N/A	E3	E5	Fzd10	E6	E2	L6-F4-2	1	200	0.0161

## Sheet: Fig.1d
		Upper graph
			293 STF assay
		Log(Protein)	L6-F4-2			Wnt 3a
		2	375	260	141	43040	38133	49707
		1	340	380	262	14347	12949	13468
		0	242	240	323	200	101	20
		-1	101	140	80	141	120	60
		-2	100	60	200	20	60	80
		-3	20	183	180	60	0	40
		-4	60	0	60	200	60	795
		Bottom graph
			293 STF (Fzd4 O/E) assay
		Log(Protein)	L6-F4-2			Wnt 3a
		2	83020	76700	75420	68729	43626	48187
		1	55604	65820	67301	17864	13888	15586
		0	24404	21322	22661	80	40	140
		-1	3237	3572	2318	101	300	140
		-2	280	371	100	280	160	80
		-3	40	100	80	618	80	424
		-4	40	220	100	183	60	80

## Sheet: Fig.1e
		Upper graph
			293 STF assay
		log[Proteins]nM	L6-F4-2			Norrin-rh
		2	62	103	248	21	41	21
		1	124	41	83	21	21	41
		0	41	21	186	41	41	0
		-1	62	41	21	62	83	62
		-2	83	21	41	0	0	0
		-3	62	41	62	253	0	0
		-4	21	21	41	21	21	21
		Bottom graph
			293 STF (Fzd4, Lrp6 O/E) assay
		log[Proteins]nM	L6-F4-2			Norrin-rh
		2	160470	183882	234980	59040	58274	53550
		1	154416	180316	192090	31254	38914	39495
		0	158114	161942	167437	18878	24940	22766
		-1	75745	92098	75940	17136	19567	18250
		-2	18480	17633	21090	20111	18167	26782
		-3	13928	17978	19579	21679	17790	16578
		-4	20697	19227	18606	27424	16849	22787

## Sheet: Fig.1f
	Upper graph
		HRMEC STF assay
		log[Proteins]nM	L6-F4-2
		2	371	268	639
		1	719	408	839
		0	283	242	300
		-1	80	60	80
		-2	0	40	0
		-3	20	20	20
		-4	20	20	0
	bottom graph
		bEnd.3 STF assay
		log[Proteins]nM	L6-F4-2			Norrin
		2	263270	296658	314220
		1	281083	327293	333217	669	320	662
		0	195002	201990	205745	683	384	384
		-1	66475	79047	81843	275	465	465
		-2	6313	9975	13017	293	405	352
		-3	1296	1714	2237	314	192	275
		-4	523	857	753	275	269	290
		-5				188	272	372

## Sheet: Fig.1g
	bEND.3 qPCR 8.20.21
								Actb Normalized
Gene	Sample	Ct			Ct Mean	Ct StdDev		Delta Ct (Actb)			Delta Ct Mean			2-Dct				Mean	SD		Delta Delta Ct				2-DDct			Mean	SD
Axin2	Control	32.421	32.3807	32.5389	32.4468	0.0822051		17.0662	17.0259	17.1841		17.0921		7.28701e-06	7.49382e-06	6.71548e-06		7.16543e-06	4.0316e-07		-0.0258204	-0.0661952	0.0920156		1.01806	1.04695	0.938211	1.00107	0.056325
	L6-F4-2	25.3465	25.4189	25.1882	25.3178	0.117988		9.77957	9.852	9.62129		9.75095		0.00113777	0.00108206	0.00126971		0.00116318	9.63678e-05		-7.31249	-7.24006	-7.47078		158.957	151.174	177.389	162.507	13.4634
Ki67	Control	20.2386	20.2631	20.4474	20.3163	0.114127		4.88378	4.9083	5.09257		4.96155		0.0338717	0.0333008	0.0293079		0.0321601	0.00248655		-0.0777721	-0.0532475	0.13102		1.05539	1.0376	0.913186	1.00206	0.0774769
	L6-F4-2	20.4709	20.4387	20.3487	20.4195	0.0633273		4.90403	4.87186	4.78185		4.85258		0.0333996	0.0341526	0.0363512		0.0346345	0.00153367		-0.0575209	-0.0896883	-0.179694		1.04068	1.06414	1.13264	1.07915	0.0477867
Mfsd2A	Control	32.6295	32.3384	32.621	32.5296	0.165685		17.2747	16.9836	17.2662		17.1749		6.30646e-06	7.71657e-06	6.34372e-06		6.78892e-06	8.03589e-07		0.0998764	-0.191254	0.0913773		0.933113	1.14176	0.938626	1.0045	0.1189
	L6-F4-2	32.5469	32.2352	32.0576	32.2799	0.247701		16.98	16.6683	16.4907		16.713		7.73575e-06	9.6018e-06	1.08592e-05		9.39891e-06	1.57157e-06		-0.194835	-0.506598	-0.684138		1.14459	1.4207	1.60674	1.39068	0.232532
Lef1	Control	33.711	33.5556	33.8318	33.6994	0.138451		18.3562	18.2008	18.477		18.3447		2.98014e-06	3.31905e-06	2.74079e-06		3.01332e-06	2.90557e-07		0.0115344	-0.143857	0.132323		0.992037	1.10486	0.912361	1.00308	0.0967214
	L6-F4-2	30.8987	31.0963	30.7981	30.9311	0.151737		15.3318	15.5295	15.2312		15.3642		2.42472e-05	2.1143e-05	2.59987e-05		2.37963e-05	2.45905e-06		-3.01283	-2.8152	-3.11346		8.07147	7.03815	8.65453	7.92138	0.818576
Actb	Control	15.2932	15.3519	15.4193	15.3548	0.0631012
	L6-F4-2	15.468	15.6266	15.6061	15.5669	0.0862757
	bEND.3 qPCR 8.31.21
								Actb Normalized
Gene	Sample	Ct			Ct Mean	Ct StdDev		Delta Ct (Actb)			Delta Ct Mean			2-Dct				Mean	SD		Delta Delta Ct				2-DDct			Mean	SD
Axin2	Control	34.514	35.13	33.6288	34.4243	0.754582		17.8662	18.4821	16.981		17.7764		4.18538e-06	2.73102e-06	7.73056e-06		4.88232e-06	2.5716e-06		0.0897662	0.705683	-0.79545		0.939675	0.613152	1.73562	1.09615	0.577361
	L6-F4-2	28.2654	28.6257	27.2777	28.0563	0.697887		11.6169	11.9772	10.6293		11.4078		0.000318385	0.000248028	0.000631355		0.000399256	0.000204059		-6.1595	-5.79923	-7.14718		71.4818	55.6857	141.748	89.6385	45.8141
Ki67	Control	23.4522	23.8873	22.0896	23.143	0.937838		6.80435	7.23941	5.4418		6.49519		0.00894721	0.00661789	0.0230068		0.0128573	0.00886653		0.309161	0.744227	-1.05339		0.807111	0.596988	2.0754	1.15983	0.799833
	L6-F4-2	22.0219	22.9765	22.6533	22.5506	0.485515		5.37346	6.32805	6.00485		5.90212		0.0241227	0.0124471	0.0155725		0.0173808	0.00604422		-1.12172	-0.167133	-0.490332		2.17606	1.12283	1.40477	1.56789	0.545237
Mfsd2A	Control	33.4681	32.9996	32.7912	33.0863	0.346701		16.8203	16.3518	16.1434		16.4385		8.64139e-06	1.19569e-05	1.38155e-05		1.14713e-05	2.62101e-06		0.381821	-0.0866928	-0.295128		0.767468	1.06193	1.22699	1.0188	0.23278
	L6-F4-2	32.9986	32.9043	32.4861	32.7964	0.272795		16.3502	16.2559	15.8376		16.1479		1.19705e-05	1.27791e-05	1.70766e-05		1.39421e-05	2.74452e-06		-0.08833	-0.182633	-0.600865		1.06314	1.13495	1.51663	1.23824	0.243749
Lef1	Control	34.6318	34.1608	33.7117	34.1681	0.460075		17.9839	17.513	17.0639		17.5202		3.85744e-06	5.34656e-06	7.29904e-06		5.50101e-06	1.72599e-06		0.463676	-0.00728989	-0.456387		0.725136	1.00507	1.3721	1.0341	0.324458
	L6-F4-2	31.8564	32.7406	30.8018	31.7996	0.970665		15.2079	16.0922	14.1533		15.1511		2.64221e-05	1.43145e-05	5.48815e-05		3.18727e-05	2.08255e-05		-2.31236	-1.42809	-3.36693		4.96693	2.6909	10.3168	5.99156	3.91486
Actb	Control	16.6234	16.9587	16.3615	16.6478	0.299372
	L6-F4-2	17.0141	16.5554	16.3759	16.6485	0.329112
	bEND.3 qPCR 9.9.21
								Actb Normalized
Gene	Sample	Ct			Ct Mean	Ct StdDev		Delta Ct (Actb)			Delta Ct Mean			2-Dct				Mean	SD		Delta Delta Ct				2-DDct			Mean	SD
Axin2	Control	34.7218	33.4505	34.9405	34.371	0.8046		18.0973	16.826	18.316		17.7464		3.56601e-06	8.60761e-06	3.06432e-06		5.07931e-06	3.06587e-06		0.350853	-0.920448	0.569595		0.78412	1.8927	0.673806	1.11688	0.674146
	L6-F4-2	27.4716	27.3372	27.3998	27.4029	0.0672264		11.0079	10.8736	10.9362		10.9392		0.000485603	0.000532996	0.000510371		0.000509657	2.37047e-05		-6.73847	-6.87282	-6.81024		106.778	117.199	112.224	112.067	5.21235
Ki67	Control	24.2354	24.2349	24.2221	24.2308	0.00757706		7.61089	7.61036	7.59751		7.60626		0.00511556	0.00511743	0.00516322		0.00513207	2.69943e-05		0.00463613	0.00410779	-0.00874392		0.996792	0.997157	1.00608	1.00001	0.00525996
	L6-F4-2	23.2174	23.28	23.2478	23.2484	0.0312832		6.75382	6.81638	6.78417		6.78479		0.0092661	0.00887289	0.00907323		0.00907074	0.000196614		-0.852435	-0.789878	-0.822089		1.80555	1.72893	1.76796	1.76748	0.0383112
Mfsd2A	Control	34.8189	34.9243	34.033	34.5921	0.487039		18.1944	18.2998	17.4085		17.9675		3.33388e-06	3.09896e-06	5.74822e-06		4.06036e-06	1.46645e-06		0.226831	0.33225	-0.559081		0.85451	0.794297	1.47333	1.04071	0.375866
	L6-F4-2	33.6939	33.4337	33.1838	33.4371	0.255074		17.2303	16.9701	16.7201		16.9735		6.50395e-06	7.7894e-06	9.26267e-06		7.85201e-06	1.38043e-06		-0.737281	-0.997477	-1.24739		1.66703	1.99651	2.37412	2.01255	0.353818
Lef1	Control	33.422	33.4305	34.2184	33.6903	0.457374		16.7975	16.806	17.5939		17.0658		8.7791e-06	8.72758e-06	5.05485e-06		7.52051e-06	2.13548e-06		-0.268299	-0.259808	0.528107		1.20439	1.19732	0.693464	1.03172	0.292962
	L6-F4-2	32.9799	32.4363	31.9591	32.4584	0.510768		16.5163	15.9727	15.4955		15.9948		1.06684e-05	1.55506e-05	2.1647e-05		1.59553e-05	5.50046e-06		-0.549503	-1.09312	-1.57032		1.46358	2.13335	2.96971	2.18888	0.754596
Actb	Control	16.5857	16.6485	16.6395	16.6245	0.033964
	L6-F4-2	16.4525	16.4908	16.4476	16.4636	0.0236832

## Sheet: Fig. 2b
Fig.2b	Vessel density		Mean			Vessel diameters		Length			Distance from optic nerve			length		Gender
	PBS WT	None	PBS	L6-F4-2		PBS WT	None	PBS	L6-F4-2		PBS WT	None	PBS	L6-F4-2		PBS WT	None	PBS	L6-F4-2
	11.379	19.9502	5.69116	26.183		0.156	0.381	0.494	0.156		6.48825	5.15475	4.03	6.96325		M	M	M	M
	6.74155	11.5705	11.9801	17.4127		0.0840001	0.546	0.34205	0.113		6.42045	4.5505	5.05885	6.146		M	M	F	M
	22.6279	14.6834	8.79161	14.4854		0.177	0.332	0.289	0.156		6.77235	5.285	4.65635	5.78175		F	M	F	M
	5.98593	7.75167	12.6063	15.6154		0.221	0.419	0.34986	0.0430001		6.69185	4.82195	5.52925	6.12375		F	M	M	M
	28.3552	13.4004	12.5629	19.4643		0.047	0.258	0.34	0.098		6.48198	4.50858	5.25	5.71		M	F	M	F
	27.0722	15.6463	11.9236	25.4811		0.137	0.318	0.680581	0.052		6.52495	5.5335	4.1617	6.343		M	F	M	F
	22.653	16.2827	9.03322	21.9011		0.137	0.488339	0.830839	0.137		6.61505	5.21479	4.31071	6.92588		F	F	F	F
		11.9819	10.037	20.004			0.594403	0.539161	0.309355			5.09503	4.10415	7.15701			F	F	F

## Sheet: Fig.2d
Fig.2d	Artery numbers					Gender
	PBS W	None	PBS	L6-F4-2		PBS WT	None	PBS	L6-F4-2
	8	14	17	6		M	M	M	M
	7	15	16	7		M	M	F	M
	9	16	14	9		F	M	F	M
	9	13	13	9		F	M	M	M
	8	14	15	7		M	F	M	F
	7	14	15	8		M	F	M	F
	7	14	13	7		F	F	F	F
		14	14	7			F	F	F

## Sheet: Fig.2f
Fig.2f	Intermediate layer vessel density				Deep layer vessel density					Gender
Mean	WT	NdpKO	NdpKO+L6-F4-2		WT	NdpKO	NdpKO+L6-F4-2			WT	NdpKO	NdpKO+L6-F4-2
	25.399	11.739	23.553		25.035	12.286	26.32			M	M	M
	23.384	11.307	21.281		26.361	10.968	22.427			F	M	F
	23.928	12.283	21.127		24.833	13.831	25.905			M	F	M

[truncated: 18 more sheets: Fig. 3c, Fig. 4b, Fig.4d, Fig.4f, Fig. 4h, Fig. 5c, Fig.5d, Fig.5f, Fig.5g, Fig.5h, Fig.5j, SFig. 1, SFig.2b, SFig. 2d, SFig. 3b, SFig. 3d, SFig.6, Sheet1]
